# Supplementary material for: Developmental fine-tuning of medial superior olive neurons mitigates their predisposition to contralateral sound sources
Source: PLoS Biol. 2024 Apr 29;22(4):e3002586. doi: 10.1371/journal.pbio.3002586 (PMC11081505; doi:10.1371/journal.pbio.3002586)
Supplement: S1 Table — (XLSX) [file pbio.3002586.s005.xlsx]

## Sheet: Blad1
	Parameter	value
	Time interval, dt	0.01 ms
	Maximal number of updates	1000 (unless mentioned otherwise)
	Relative range of best frequency, γ	0.5
	Latency offset, loffset	Ipsi. 5 ms
		Contra. 5.3 ms
	Standard deviation of the frequency-independent variation, lSD	0.3 ms
	Minimal phase to which the input phase-locks, φlow	0.25
	Maximal phase to which the input phase-locks, φhigh	1
	Sum of the synaptic weights, ∑wi	1
	Number of inputs per neuron	60 (30 ipsi, 30 contra)
	EPSP shape factor, τEPSP	0.15 ms
	Maximal firing rate, Rmax	250 AP/s
	Steepness of the excitability curve, kE	40
	Center potential of the excitability curve, vc	0.5
	Minimal firing rate to elicit plasticity, Rmin	R(0.15 ∑wi)
	STDP scaling factor, t­scaling	1, 2, 3, 6, 10
	Temporal shift in plasticity, toff	–0.05 – τEPSP
		or
		–0.05 – τEPSP – (tscaling – 1)(5/9)(ln(5)-ln(2)) ms
	Trial-by-trial jitter in timing of each input, tSD	0.2 ms
